# Supplementary material for: A Machine Learning Framework for Cancer Prognostics: Integrating Temporal and Immune Gene Dynamics via ARIMA-CNN
Source: Biomedicines. 2025 Nov 11;13(11):2751. doi: 10.3390/biomedicines13112751 (PMC12650626; doi:10.3390/biomedicines13112751)
Supplement: Supplementary file 1 [file biomedicines-13-02751-s001.zip]

Archive with 1 entries (1 files):
- biomedicines-3965543-supplementary.pdf
